# Supplementary material for: Syngas from Reforming Methane and Carbon Dioxide on Ni@M(SiO2 and CeO2)
Source: Nanomaterials (Basel). 2024 Nov 22;14(23):1877. doi: 10.3390/nano14231877 (PMC11643234; doi:10.3390/nano14231877)
Supplement: Supplementary file 1 [file nanomaterials-14-01877-s001.zip]

Archive with 1 entries (1 files):
- nanomaterials-3182943-supplementary.pdf
